# Supplementary material for: Factors influencing chopstick use and an objective identification of traditional holding techniques in children
Source: PLoS One. 2025 Jan 9;20(1):e0314113. doi: 10.1371/journal.pone.0314113 (PMC11717294; doi:10.1371/journal.pone.0314113)
Supplement: S1 Appendix — (XLSX) [file pone.0314113.s001.xlsx]

## Sheet: S1
ID	Age	Sex	Hand length	Handedness	Mother	Grandparents	Chopstick type	Knowledge	Expetrience	Movement	Motor/ Handwriting	Coodination	Total
1	6	0	13.5	1	41	0	other	1	1	18	16	18	52
2	6	0	13	1	46	0	palm	1	1	22	14	15	51
3	6	0		1	34	1	four	1	1	22	12	17	51
4	7	1	13.5	1	45	1	four	1	1	19	12	16	47
5	7	0	13	1	32	0	three	1	1	15	10	12	37
6	6	1	13	0	28		other	1	1	21	16	20	57
7	6	0	12	1	37		three	1	1
8	6	1	13.5	1	33	0	three	1	0	23	14	12	49
9	6	0	13	0	33	1	four	1	1	17	11	14	42
10	7	0	12.5	1	45	0	four	0	0	18	20	17	55
11	6	1	14	1	32		other	1	0	21	9	16	46
12	6	0	12	1	37	0	three	1	1
13	7	0		1	35	0	three	1	1	27	18	23	68
14	6	0		1	36	1	four	1	1	20	15	21	56
15	6	1	13	1	36	0	other	1	0	20	15	15	50
16	6	0	12	0	31	0	palm	1		16	15	16	47
17	6	0		1	28	0	three	1	1	19	11	12	42
18	7	0		1	33	0	other	0	1	20	12	14	46
19	6	1	14	1	34	0	other	1	1	27	19	21	67
20	6	0	13.2	1	45	0	three	1	1	23	16	22	61
21	6	1		1	43	1	four	1	1	24	16	20	60
22	6	0	14	1	48	0	four	1	1	22	17	17	56
23	6	0	14	1	31	0	palm	1	1	21	13	18	52
24	7	1	15		45	1	palm	1	1	19	7	12	38
25	6	1		0	29	0	other	1	0	22	16	11	49
26	6	1	12.3		41	0	palm	1	1	17	7	11	35
27	6	1	13.3	0	46	1	other	1	1	20	16	19	55
28	6	1		1	44	0	palm	1	1	17	11	15	43
29	6	0	12.5	1	33	0	other	1	1	20	13	14	47
30	7	0	12.5	1	29	0	other	1	0	29	19	23	71
31	7	0	13	1	47	0	other	1		21	14	16	51
32	6	0		1	28	0	other	1	1
33	7	0	13	1	43	0	palm	1	1	25	19	15	59
34	6	0	12.5	1	27	0	three	1	1	15	10	13	38
35	6	1	13.5	1	44	0	three	1	1
36	6	1			42	0	three	1	1
37	6	0	14	1	40	1	four	1	1	18	16	13	47
38	6	0	13.5	1	30	0	four	1	1	22	17	19	58
39	7	1	13	1	33	0	four	1	1	22	15	18	55
40	6	1	15	1	34	1	four	1	1	27	14	15	56
41	7	1		0	29	1	three	1	1
42	6	1	13		32	0	palm	1	1	17	7	10	34
43	6	1	14	1	44	1	four	1	1	16	12	11	39
44	6	1	12.7	0	35	1	four	1	1	21	17	13	51
45	6	0	15	1	35	0	three	1	1	22	15	20	57
46	6	0	13	1	35	0	three	1	1	18	20	18	56
47	6	1	14.5	1	38	1	three	1	1	29	13	16	58
48	7	1	14	1	34	1	four	1	1	20	14	20	54
49	7	0	12.5		32	1	four	1	1	28	20	22	70
50	7	0	13	1	42	0	four	1	1	17	11	14	42
51	6	0		1	41	1	four	1	1	17	13	16	46
52	7	1	15		44	0	four	1	1	19	14	17	50
53	6	1	13	1	39	1	four	1	1	19	11	15	45
54	7	0	13.5	1	38	0	four	1	1	25	15	20	60
55	7	0	13	1	32	1	four	1	0	14	13	12	39
56	6	0	13	1	42	0	four	1	1	25	16	22	63
57	7	1		1	43	1	four	1	1	23	14	15	52
58	7	1	13	1	38	1	other	1	1	19	8	14	41
59	6	1	13.5	1	32	0	three	1	0	29	20	22	71
60	7	1	14	1	45	1	four	1	0	24	14	15	53
61	6	0	13	1	47	0	other	1	1	17	13	16	46
62	6	1	15	1	38	0	three	1	1	27	14	19	60
63	7	1	17	0	38	1	three	1	1	23	20	25	68
64	6	1	13	1	43	1	other	1	1	18	14	21	53
65	6	0	13	1	38	0	three	0	1	16	20	18	54
66	7	1	14	0	40	0	three	1	1	29	17	18	64
67	6	1	14	1	39	0	other	1	1	27	15	20	62
68	7	1	13.5	1	45	1	four	1	0	26	13	20	59
69	6	1	13	1	45	0	four	1	1	18	9	12	39
70	6	0	12	1	36	0	three	0	0	14	14	17	45
71	7	0	13.5	0	35	0	three	1	0	20	13	13	46
72	6	1	13.5	1		0	three	1	1	14	8	8	30
73	7	1	13.5	1	45	1	four	1	1	26	20	25	71
74	6	0	13	1	37	1	four	1	1	11	8	9	28
75	7	0	15	1	37	0	three	1	1	21	18	19	58
76	6	0	15	1	48	0	palm	1	1	24	20	15	59
77	6	0	12		37	0	other	1	1	25	20	15	60
78	7	0	13		37	1	four	1	1	14	19	20	53
79	6	0	13	1	44	1	four	0	1	19	12	16	47
80	6	1	12	1	42	0	four	1	0	21	20	19	60
81	6	1	13	1	43	0	three	1	1	18	11	14	43
82	6	1	13	1	41	0	four	1	1	21	12	14	47
83	6	0	13.4	1	41	0	palm	1	1
84	7	1	13.5		38	0	four	1	1	20	16	15	51
85	6	0	13	1	44	1	four	1	1	15	8	13	36
86	6	0	12.2	1	36	0	palm	1	1	21	16	22	59
87	7	1	14	1	44	1	four	1	0	19	12	18	49
88	7	1	13	1	36	0	four	1	0	8	7	9	24
89	6	1	12	1	43	0	other	0	1	13	10	11	34
90	6	1	13.2	1	43	1	three	1	1	23	15	16	54
91	6	0	12.5	1	38	1	three	1	1	16	14	14	44
92	6	0	13.5	1	36	0	palm	1	1	19	19	22	60
93	6	0	15	1	36	0	other	1	1	28	16	17	61
94	6	0	13.5	1	43	1	four	1	1	16	10	11	37
95	6	0	13.5	1	39	1	four	1	1	18	15	18	51
96	6	0	12.5		43	0	palm	0	1	16	10	11	37
97	7	1	14	1	34	0	three	1	0	24	10	16	50
98	6	0	15	1	26	1	four	1	0	18	16	13	47
99	6	0	13	1	41	0	palm	0	1	21	16	17	54
100	6	0	14	1	34	1	three	1	0	17	9	10	36
101	6	0	15	1	26	1	four	1	1	19	20	15	54
102	6	1	13	1	32	0	palm	1	1	19	13	14	46
103	6	0	12	1	30	1	four	1	1	13	12	15	40
104	6	1	13.5	1	45	0	four	1	1	23	13	17	53
105	7	1	13		44	0	three	1	1	21	13	13	47
106	7	0	13	1	48	0	four	1	1	22	14	23	59
107	7	0	14	1	31	1	three	1	1	21	15	19	55
108	6	0	13.5		38	1	three	1	0	18	19	24	61
109	7	1	14		47	1	four	1	1	20	15	17	52
110	6	0	13	1	44	1	four	1	1	15	15	16	46
111	6	0	13	1	30	0	palm	1	1	16	14	17	47
112	6	0	12.5	1	28	0	palm	1	1	21	15	18	54
113	6	1	12.8	1	40	1	four		1	25	17	17	59
114	7	0	13.5	1	31	1	four	1	1	24	20	19	63
115	7	1	13	1	31	1	three	1	1	12	13	7	32
116	6	0	15	1	32	0	three	1	1	17	12	17	46
117	6	1	13.4	1	43	0	other	1	1	14	8	11	33
118	6	1	12	1	33	0	three	1	1	26	19	25	70
119	6	0	15	1	33	0	palm	1	0	23	20	25	68
120	6	0	12	1		0	other	1	1	13	13	13	39
121	6	0	13.6	1		0	three	1	1	21	15	11	47
122	6	1	12	1	30	1	three	1	1	23	14	18	55
123	7	1		1	38	1	four	0	1	18	10	17	45
124	6	0	12.5	1	35	0	three	1	1	24	14	19	57
125	6	1	13	1	27	0	three	1	1	25	12	19	56
126	6	0	13	1	38	0	four	1	1	18	19	19	56
127	7	0	13		44	1	four	1	1	26	19	23	68
128	7	1	13.5	1	33	0	three	1	1	20	13	12	45
129	6	0	12.5	1	38	0	other	1	1	20	17	15	52
130	6	1	13.5	1	42	0	four	1	1	10	9	9	28
131	6	0	13.5	1	35	0	three	1	1	23	18	15	56
132	6	0	12	1	28	0	other	1	1	24	20	24	68
133	7	0	12	1	43	0	four	1	1	19	16	21	56
134	7	0	13.5	1	28	0	other	1	1	17	11	12	40
135	6	1	12.5	1	31	0	four	1	1	25	20	22	67
136	6	0	14	1		0	palm	1	1	21	18	10	49
137	6	0	17.5	1	41		three	1	1	12	14	13	39
138	7	0	14.5	1	42	1	other	1	1	26	14	18	58
139	7	1	13	1	41	1	four	1	1	27	13	21	61
140	6	1	11.5	1	35	1	other	1	1	17	7	11	35
141	6	1	14.5	1	29		other	1	1	21	13	17	51
142	6	0	14	1	49	0	other	1	1	18	14	16	48
143	6	1	15	1	46	1	four	1	1	24	11	14	49
144	6	1	14	1	49	0	three	1	1	22	12	14	48
145	7	0	12.5	1	29		three	0	0	27	16	24	67
146	7	1	13.5	1	47	1	four	1	1	29	15	20	64
147	6	0	13	0	42	1	other	1	1	24	18	23	65
148	7	1	13	0	47		other	0	1	28	13	18	59
149	6	1	13	1	42	0	three	1	0	15	20	15	50
150	6	1	13.8	1	31	0	three	1	0	19	11	19	49
151	7	0	13	1	42	1	four	1	0	20	16	19	55
152	7	0	13	1	27	0	other	1	1	16	19	13	48
153	7	1	13		31	1	four	1	1	19	18	20	57
154	6	0	12.1	1	38	1	four	1	1	22	17	25	64
155	6	1	13.5	1	30	0	three	1	1	21	14	18	53
156	6	0	12.5	1	38	1	four	1	1	22	14	15	51
157	6	1	15	1	49	1	four	1	0	20	18	19	57
158	7	0	13	1	44	1	four	1	0	23	17	23	63
159	6	0	12	1	37	0	three	1	1	18	16	16	50
160	6	1	14	1	36	1	other	1	1	19	16	18	53
161	6	0	13	1	44	1	four	1	1	15	12	15	42
162	6	1	14.5	1	26	1	three	1	1
163	6	0	15	1	46	1	three	1	0	20	18	17	55
164	6	0	12	1	41	0	four	0	1	14	16	12	42
165	6	1	13.8	1	46	1	palm	1	1	12	9	12	33
